# Supplementary material for: MicroRNAs as Plasma Biomarkers of Hepatocellular Carcinoma in Patients with Liver Cirrhosis—A Cross-Sectional Study
Source: Int J Mol Sci. 2024 Feb 19;25(4):2414. doi: 10.3390/ijms25042414 (PMC10888674; doi:10.3390/ijms25042414)
Supplement: Supplementary file 1 [file ijms-25-02414-s001.zip]

Archive with 1 entries (1 files):
- ijms-2850885-supplementary.pdf
